# Supplementary material for: Radioimmunotherapy of methicillin-resistant Staphylococcus aureus in planktonic state and biofilms
Source: PLoS One. 2020 May 14;15(5):e0233086. doi: 10.1371/journal.pone.0233086 (PMC7224548; doi:10.1371/journal.pone.0233086)
Supplement: S1 Data — (XLSX) [file pone.0233086.s001.xlsx]

## Sheet: Blad1
CFU and XTT results of Lu177- Ac225- Bi213-RIT on S aureus Biofilm
Conditions	(Duplo)	Concentration *10^6 CFU/ ml	Average Concentration *10^6 CFU/ ml		XTT Raw data	Average XTT raw data	XTT Percentage	Average XTT percentage
WTA+Lu (400 uCi)	A	0.3	1.85		1.3705	1.7775	69.9413	116.367
	B	3.4			2.1845		199.407
WTA+Lu(200 uCi)	A	1.7	2.05		1.5655	1.408	142.903	92.1768
	B	2.4			1.2505		63.8173
WTA+Lu(100 uCi)	A	1.8	1.55		1.3965	1.206	127.476	78.9525
	B	1.3			1.0155		51.8244
RSV+Lu (400 uCi)	A	2.1	1.75		1.8405	1.558	249.559	167.617
	B	1.4			1.2755		113.732
RSV+Lu (200 uCi)	A	1.6	1.55		1.0955	1.1835	97.6817	127.327
	B	1.5			1.2715		172.407
RSV+Lu (100 uCi)	A	2.9	3.25		2.1585	2.1095	292.678	226.95
	B	3.6			2.0605		183.727
WTA+Ac (200 nCi)	A	2.8	3.65		2.6735	2.6105	244.044	170.9
	B	4.5			2.5475		130.008
WTA+Ac (100 nCi)	A	2.1	2.85		2.1355	2.081	194.934	136.236
	B	3.6			2.0265		103.419
WTA+Ac (50 nCi)	A	3.1	3.6		1.9865	2.268	101.378	148.478
	B	4.1			2.5495		232.725
RSV+Ac (200 nCi)	A	4.2	3.8		2.5465	2.0745	345.288	223.185
	B	3.4			1.6025		142.889
RSV+Ac (100 nCi)	A	4.2	3.15		2.1435	2.3065	191.128	248.144
	B	2.1			2.4695		334.847
RSV+Ac (50 nCi)	A	4.9	4.55		2.1905	2.13	297.017	229.155
	B	4.2			2.0695		184.53
WTA+Bi (5 uCi)	A	0	0		0.0645	0.0625	5.88772	4.09165
	B	0			0.0605		3.08752
WTA+Bi (3 uCi)	A	0.33	0.41		0.2705	0.336	13.8045	21.9967
	B	0.49			0.4015		36.6499
WTA+Bi (1 uCi)	A	2.2	2.05		0.9725	1.021	49.63	66.8412
	B	1.9			1.0695		97.6267
RSV+Bi (5 uCi)	A	0	0		0.0655	0.0685	5.84039	7.36955
	B	0			0.0715		9.69492
RSV+Bi (3 uCi)	A	1	1.9		0.8395	0.958	74.8551	103.066
	B	2.8			1.0765		95.9875
RSV+Bi (1 uCi)	A	4.5	2.9		1.3485	1.4255	120.241	153.362
	B	1.3			1.5025		203.729
WTA	A	1.5	2.8		1.0955	1.5275	55.9071	100
	B	4.1			1.9595		178.868
RSV	A	1.9	2.75		1.1215	0.9295	152.068	100
	B	3.6			0.7375		65.7601
Iodine	A	0	0		0.08	0.083	4.08267	5.43372
	B	0			0.086		7.8503
CFU and XTT results of Lu177-RIT on planktonic S aureus
	(Duplo)	Concentration *10^6 CFU/ ml	Average Concentration *10^6 CFU/ml		XTT raw data	Average XTT raw data	Percentage XTT	average XTT percentage
WTA+Lu (400 μCi)	A	1	0.85		2.743	2.8355	89.3485	92.3766
	B	0.7			2.928		95.4057
WTA+Lu (200 μCi)	A	2.1	1.6		2.532	2.6105	82.4756	85.0464
	B	1.1			2.689		87.6181
WTA+Lu (100 μCi)	A	1.9	1.45		2.84	2.8625	92.5081	93.2562
	B	1			2.885		94.0046
RSV+lu (400 μCi)	A	2.1	2.05		2.834	2.8775	104.924	107.49
	B	2			2.921		110.102
RSV+lu (200 μCi)	A	2.3	2.35		2.748	2.911	101.74	108.741
	B	2.4			3.074		115.869
RSV+lu (100 μCi)	A	2.3	1.85		2.866	2.9655	106.109	110.777
	B	1.4			3.065		115.53
WTA	A	1.8	1.35		3.07	3.0695	100.033	100
	B	0.9			3.069		99.9674
RSV	A	1.9	2		2.653	2.677	98.2229	100
	B	2.1			2.701		101.809
Iodine	A	0	0		0.022	0.821815	1	0.821815
	B	0			0.021		1
CFU and XTT results of Ac225-RIT on planktonic S aureus
	(Duplo)	Concentration *10^6 CFU/ ml	Average Concentration *10^6 CFU/ ml		XTT raw data	Average XTT raw data	XTT Percentage	Average XTT percentage
WTA+Ac(200nCi)	A	0.62	0.66		3.0195	3.07525	127.972	132.754
	B	0.7			3.131		137.717
WTA+Ac(100nCi)	A	0.4	0.305		2.9735	3.03175	126.022	130.876
	B	0.21			3.09		135.914
WTA+Ac(50nCi)	A	0.32	0.275		2.9955	3.05575	126.955	131.912
	B	0.23			3.116		137.057
RSV+Ac (200 nCi)	A	1.6	1.115		3.0465	3.02875	118.013	116.044
	B	0.63			3.011		114.118
RSV+Ac (100 nCi)	A	1.5	1.4		2.9335	2.93925	111.181	112.615
	B	1.3			2.945		114.081
RSV+Ac (50 nCi)	A	0.6	0.605		2.9485	2.98525	111.749	114.377
	B	0.61			3.022		117.064
WTA	A	1.6	1.35		2.2735	2.3165	96.3552	100
	B	1.1			2.3595		103.783
RSV	A	1	1.3		2.5815	2.61	97.8397	100
	B	1.6			2.6385		102.208
Iodine	A	0	0		0.012	0.015	0.454804	0.574713
	B	0			0.018		0.697269
CFU and XTT results of Bi213-RIT on planktonic S aureus
Conditions	(Duplo)	Concentration *10^6 CFU/ ml	Average Concentration *10^6 CFU/ ml		XTT raw data	Average XTT raw data	XTT Percentage	average XTT percentage
WTA+Bi (10 uCi)	A	0.16	0.088		0.0535	0.059	2.41045	2.69345
	B	0.016			0.0645		2.98404
WTA+Bi (5 uCi)	A	1.5	1.4		0.5745	0.5085	26.5788	23.2139
	B	1.3			0.4425		19.9369
WTA+Bi (3 uCi)	A	2.1	2.65		1.3625	1.076	63.0349	49.1212
	B	3.2			0.7895		35.5711
WTA+Bi (2 uCi)	A	2.6	3.85		1.8045	1.703	83.4837	77.7448
	B	5.1			1.6015		72.1559
WTA+Bi (1 uCi)	A	3.6	5.05		2.1335	2.1835	96.1253	99.6804
	B	6.5			2.2335		103.331
RSV+Bi (10 uCi)	A	0.059	0.1395		0.0645	0.112	2.74995	4.9811
	B	0.22			0.1595		7.37913
RSV+Bi (5 uCi)	A	1	2.3		0.9385	0.864	43.4189	38.4256
	B	3.6			0.7895		35.5711
RSV+Bi (3 uCi)	A	4.7	5.1		1.8665	1.882	79.5779	83.7002
	B	5.5			1.8975		88.1943
RSV+Bi (2 uCi)	A	4.1	5.45		1.9415	1.919	90.2394	85.3458
	B	6.8			1.8965		80.857
RSV+Bi (1 uCi)	A	5	6.9		2.3575	2.4425	100.512	108.628
	B	8.8			2.5275		117.476
WTA	A	8.8	8.6		2.1615	2.1905	97.3868	100
	B	8.4			2.2195		102.683
RSV	A	7.5	8.15		2.1515	2.2485	91.7288	100
	B	8.8			2.3455		109.017
Iodine	A	0	0		0.0435	0.027	2.02185	1.2008
	B	0			0.0105		0.447666
